# Supplementary material for: Salivary miR-31-5p, miR-345-3p, and miR-424-3p Are Reliable Biomarkers in Patients with Oral Squamous Cell Carcinoma
Source: Pathogens. 2022 Feb 9;11(2):229. doi: 10.3390/pathogens11020229 (PMC8876825; doi:10.3390/pathogens11020229)
Supplement: Supplementary file 1 [file pathogens-11-00229-s001.zip]

Archive with 1 entries (1 files):
- pathogens-1563165-supplementary.xlsx
