# Supplementary material for: Salivary miR-31-5p, miR-345-3p, and miR-424-3p Are Reliable Biomarkers in Patients with Oral Squamous Cell Carcinoma
Source: Pathogens. 2022 Feb 9;11(2):229. doi: 10.3390/pathogens11020229 (PMC8876825; doi:10.3390/pathogens11020229)
Supplement: Supplementary file 1 [file pathogens-11-00229-s001.zip › pathogens-1563165-supplementary.xlsx]

## Sheet: SupplTable
Supplementary Table, OSCC miRNA screening studies
	Global screening studies	Title	DOI/PMID	Publication year	Tumor type, sample processing	Sample numbers, type of control samples	Methods Phase I.	Methods Phase II.
1.	Ref. 22	Identification of a microRNA signature associated with progression of leukoplakia to oral carcinoma	doi: 10.1093/hmg/ddp446.	2009	OSCC and progressive leukoplakia. Formalin-fixed paraffin-embedded (FFPE) samples.	33 OSCC and progressive leukoplakia, 7 normal oral mucosa samples from cancer patients.	TaqMan Human miR Panel and Multiplex RT pools of eight 48-miR sets (Applied Biosystems).	RT-qPCR
2.	Ref. 23	miRNA analysis of formalin-fixed squamous cell carcinomas of the tongue is affected by age of the samples	PMID: 21109926	2011	TSCC: tongue. FFPE and fresh frozen samples.	21 tumors, 8 benign lesions on tongue (FFPE). 5 pairs of fresh frozen TSCC and normal oral mucosa.	Two-colour microarray platform (Exiqon), FFPE samples.	RT-qPCR, fresh frozen samples.
3.	Ref. 24	MicroRNA expression as predictor of local recurrence risk in oral squamous cell carcinoma.	doi: 10.1002/hed.23969.	2014	OSCC. Tissue samples preserved in RNA-later.	74 OSCC, 38 normal oral mucosa. (38 paired tumor-normal samples)	38-38 paired samples on Human miRNA Microarray (V2) 8 × 15K (Agilent). 36 OSCC samples on SurePrint G3 Human v16 miRNA 8 × 60K (Agilent).	RT-qPCR
4.	Ref. 25	MicroRNA expression profiles in oral squamous cell carcinoma.	doi: 10.3892/or.2013.2488	2013	OSCC. No info about surgical sample processing.	29 OSCC, 7 normal oral mucosa samples from cancer patients.	TaqMan microRNA Array v2.0 A+B (RT-qPCR).	-
5.	Ref. 26	miRNA expression profiles of oral squamous cell carcinomas.	PMID: 23564792	2014	OSCC. Fresh frozen samples.	40 OSCC, 40 normal oral mucosa samples (40 paired samples).	Individual qRT-PCR assays, MirCury humanLNA™ PCR.	-
6.	Ref. 28	Different miRNA signatures of oral and pharyngeal squamous cell carcinomas: a prospective translational study	doi: 10.1038/bjc.2011.29.	2011	OSCC and pharyngeal SCC (PSCC). Tumor tissue and normal oral mucosa samples: RNA later. Tonsillar epithelium scrape: fresh frozen.	30 OSCC, 17 normal oral mucosa samples. 19 PSCC, 22 Tonsillar epithelium scrape samples.	Human Gene 1.0 ST GeneChip array (Affymetrix)	RT-qPCR, 20 representative samples: 5 from each sample type.
7.	Ref. 30	MicroRNA-based classifiers for diagnosis of oral cavity squamous cell carcinoma in tissue and plasma	doi:10.1016/j.oraloncology.2018.05.020	2018	OSCC. FFPE samples.	239 OSCC, 239 normal oral mucosa samples (paired samples)	Small RNA next generation sequencing (Illumina). 80 paired samples.	RT-qPCR. 195 OSCC, 105 normal oral mucosa samples.
8.	Ref. 31	MicroRNAs MiR-218, MiR-125b, and Let-7g predict prognosis in patients with oral cavity squamous cell carcinoma.	doi:10.1371/journal.pone.0102403	2014	OSCC. FFPE and fresh frozen samples.	58 OSCC, 58 normal oral mucosa samples, fresh frozen (paired samples). 141 FFPE samples.	TaqMan microRNA Array v2.0 A+B (RT-qPCR), 58 paired samples, fresh frozen.	RT-qPCR, 141 FFPE samples.
9.	Ref. 32	Oncogenic microRNAs as biomarkers of oral tumorigenesis and minimal residual disease	doi: 10.1016/j.oraloncology.2013.01.001.	2013	OSCC. Tissue samples preserved in RNA-later.	84 OSCC, 31 normal oral mucosa samples.	In silico, OrCa-dB (www.rgcb.res.in/orcadb) analysis and miRNA target prediction GO analysis.	RT-qPCR
